# Supplementary material for: Gene expression profiling of CD4+ T cells in treatment-naive HIV, HCV mono- or co-infected Chinese
Source: Virol J. 2014 Feb 13;11:27. doi: 10.1186/1743-422X-11-27 (PMC3943807; doi:10.1186/1743-422X-11-27)
Supplement: Additional file 1: Table S2 — Differently expressed transcript identifiers in each comparison. [file 1743-422X-11-27-S1.xls]

## Sheet: Sheet1
Table S2.Differently expressed transcript identifiers in each comparison
Differently expressed transcript identifiers in comparison between HIV, HCV mono-infected individuals
Transcript ID	Gene Symbol	RefSeq	p-value(HIV vs. HCV)	Fold-Change(HIV vs. HCV)
8094240	CD38	NM_001775	5.05473e-06	2.26578
7896714		---	1.33536e-05	2.55548
7892732		---	0.000471868	5.00945
7940028	SERPING1	NM_000062	0.000516811	2.47783
7961418		---	0.001235	-2.21752
7937020	MKI67	NM_002417	0.00033684	2.43199
8038809	NKG7	NM_005601	0.000824502	2.11917
8019842	TYMS	NM_001071	0.000649447	2.28231
7909568	DTL	NM_016448	0.0006503	2.65136
7892927		---	0.00067992	2.1099
7929258	KIF11	NM_004523	0.000898695	2.30002
7895709		---	0.00166303	2.10147
7996081	GPR56	NM_201524	0.00535636	2.17249
7943954		---	0.00134006	-2.65906
7951701		---	0.00144185	-3.14884
8099471	FGFBP2	NM_031950	0.00281254	2.62897
7892970		---	0.00303898	4.14975
7944867	SIAE	NM_170601	0.00336446	-2.39306
8027862	FFAR2	NM_005306	0.0202658	2.2219
7904166		---	0.00391993	2.00818
7902541	IFI44L	NM_006820	0.0100274	2.53274
8047788	ADAM23	NM_003812	0.00255826	-2.30837
7958895	OAS3	NM_006187	0.00744612	2.32475
8074606	USP18	NM_017414	0.00548838	2.46327
8122198		---	0.00259874	-2.67657
7892774		---	0.00406415	-2.29951
7893223		---	0.00738764	-2.10439
7921873	FCGR3A	NM_000569	0.0109379	2.46803
7893825		---	0.0419337	2.48393
7976443	IFI27	NM_001130080	0.0131859	3.00721
8173156		---	0.0379617	-2.3056
8091523	P2RY13	NM_176894	0.00786263	2.1507
7894956		---	0.0217614	2.03804
7893038		---	0.00871479	2.65466
7892639		---	0.0150294	-2.37596
7894309		---	0.00966809	-2.01499
7895390		---	0.0101395	-2.00929
8086600	CCR1	NM_001295	0.0209553	2.37017
7893311		---	0.0205812	-2.13599
7919591	FAM72D	AB096683	0.0291517	2.02916
8086344	CX3CR1	NM_001337	0.0343539	3.31018
8101126	CXCL10	NM_001565	0.0440067	2.84798
7896634		---	0.0183929	-3.34326
7894891		---	0.019799	-2.03148
7893570		---	0.0306418	-4.41356
7894314		---	0.0232518	2.2541
7929065	IFIT1	NM_001548	0.0331621	2.20956
7895206		---	0.02547	-2.32983
7896313		---	0.0302898	2.47125
7893645		---	0.0326377	-2.04723
8043036	DHFR	AK293146	0.0356575	2.33945
7892724		---	0.0362444	2.57324
8016980		---	0.0413476	2.18156
7972215		---	0.0479242	-2.03141
Differently expressed transcript identifiers in comparison between HCV mono-infected and HIV/HCV co-infected individuals
Transcript ID	Gene Symbol	RefSeq	p-value(HCV+HIV vs. HCV)	Fold-Change(HCV+HIV vs. HCV)
7896714		---	7.12865e-05	2.01643
7892919		---	5.44696e-05	-2.27944
7892732		---	0.0245614	-2.01448
8120756		---	0.000143339	2.2432
8030860	FPR2	NM_001462	0.000195085	2.48253
7940028	SERPING1	NM_000062	0.000334944	2.67207
7961418		---	0.000295417	-2.83108
7892775		---	0.00024868	3.30821
7895073		---	0.000460522	2.04595
8101728	FAM13A	NM_014883	0.000593019	2.18974
8038809	NKG7	NM_005601	0.00120405	2.01103
7981978	SNORD116-15	NR_003330	0.000656175	-2.04807
7902553	IFI44	NM_006417	0.000777281	2.1365
7981976	SNORD116-14	NR_003329	0.000835491	-2.44745
7893076		---	0.00129132	2.14696
7981964	SNORD116-8	NR_003323	0.00117248	-2.28493
7981953	SNORD116-3	NR_003318	0.00115876	-2.22344
7981966	SNORD116-3	NR_003318	0.00115876	-2.22344
8085358		---	0.00108919	-2.37984
7893006		---	0.00126908	2.33428
7895807		---	0.00191788	2.15488
7981949	SNORD116-1	NR_003316	0.00139783	-2.46065
7961151	KLRK1	NM_007360	0.00149921	2.39467
7895583		---	0.0014733	2.28796
7996081	GPR56	NM_201524	0.00173915	2.65479
7981215		---	0.00138151	-2.32024
7981958	SNORD116-5	NR_003320	0.00153027	-2.60703
7981962	SNORD116-5	NR_003320	0.00153027	-2.60703
7894273		---	0.00252416	2.05802
8157524	TLR4	NR_024168	0.00223284	2.12053
8058905	IL8RA	NM_000634	0.00274369	2.06826
8099471	FGFBP2	NM_031950	0.00380499	2.48063
7981996	SNORD116-24	NR_003338	0.00164338	-3.49659
7966299		---	0.0018427	-2.23272
7895731		---	0.00172112	2.17105
8031867		---	0.00181007	-3.15887
7892970		---	0.00469549	3.67035
7944867	SIAE	NM_170601	0.00442902	-2.27995
8027862	FFAR2	NM_005306	0.00197589	3.78302
7893567		---	0.00235468	2.41952
8064716	SIGLEC1	NM_023068	0.00363454	2.19108
8030366	SNORD35A	NR_000018	0.00327722	-2.2731
7902541	IFI44L	NM_006820	0.00303825	3.32301
7958895	OAS3	NM_006187	0.0035781	2.68092
8074606	USP18	NM_017414	0.00444632	2.56676
8056792		---	0.00348726	-2.41391
8039226	LILRA3	NM_006865	0.00473816	2.08514
8134431		---	0.00358931	-2.02269
7995697	LPCAT2	NM_017839	0.00416392	2.05558
7981994	SNORD116-23	NR_003337	0.00322741	-2.86467
7981955	SNORD116-4	NR_003319	0.00341967	-2.82666
8047272	SPATS2L	NM_015535	0.00578352	2.09006
7998722	SNORD60	NR_002736	0.00354702	-2.68377
7984620		---	0.00396405	-2.23608
8049299	SCARNA6	NR_003006	0.00407928	-2.58816
7895458		---	0.00465218	2.29331
7894095		---	0.00850124	2.1688
8009380	SNORA38B	NR_003706	0.00548564	-2.91393
8068713	MX1	NM_002462	0.00498853	2.03187
8149448	MSR1	NM_002445	0.00405188	2.25326
7896636		---	0.0041801	2.10563
7894852		---	0.0066217	2.00218
7981960	SNORD116-6	NR_003321	0.0045397	-4.24219
7940565	FADS2	NM_004265	0.0044863	2.00869
7914216	SNORA16A	NR_003035	0.00453095	-2.04036
8132998		---	0.00487146	-2.58324
8054354		---	0.00505797	-2.48164
8083594	PTX3	NM_002852	0.00516051	2.98568
8115847		---	0.00596583	-2.09405
7921873	FCGR3A	NM_000569	0.0087545	2.58652
8097056	SNORA24	NR_002963	0.00554183	-2.44483
7922404	SNORD80	NR_003940	0.00590248	-2.41498
7893315		---	0.00970445	2.87332
8098326		---	0.00536411	-2.64398
8117034	GMPR	NM_006877	0.00640952	2.03141
7895172		---	0.00578011	2.17284
8130009		---	0.00565405	-2.0436
7925701		---	0.00768253	2.14054
7894868		---	0.00613323	3.02285
7893825		---	0.00608265	4.31209
7976443	IFI27	NM_001130080	0.0103629	3.20389
8071155	USP18	NM_017414	0.00879096	2.09756
7892867		---	0.00635584	2.50016
7895131		---	0.0105103	2.51524
8173156		---	0.00736254	-3.49375
8165656		---	0.0076886	-2.33222
7894183		---	0.0124066	2.01365
7893405		---	0.0116349	2.3249
8037387		---	0.0117254	2.13185
7981988	SNORD116-20	NR_003334	0.00774624	-2.39182
8150689		---	0.00790039	-2.70539
7894956		---	0.0113507	2.30118
7895346		---	0.0175108	2.57305
7912535		---	0.00855021	-2.65126
8025584	SNORD105	NR_004381	0.00960678	-2.0583
7896307		---	0.00922428	2.37228
7892639		---	0.0202411	-2.23543
7896746		---	0.010146	-2.37593
7894103		---	0.0105131	3.18162
7898799	C1QC	NM_001114101	0.0101774	2.39236
7905060	FCGR1A	NM_000566	0.0123962	2.08429
8086600	CCR1	NM_001295	0.0170643	2.47969
7901048	SNORD46	NR_000024	0.0106374	-2.63995
8117746	SNORD32B	NR_003049	0.0106795	-2.0526
7980304		---	0.0107936	-2.50047
8090565	SNORA7B	NR_002992	0.0108993	-2.0325
8009502	KCNJ2	NM_000891	0.0113842	3.23335
7894599		---	0.0117283	-2.13391
7894746		---	0.0116131	-2.33816
7895185		---	0.0207205	2.04293
7919133	FCGR1B	NM_001017986	0.0160047	2.01935
8116992		---	0.0233873	2.023
7934161	PRF1	NM_005041	0.0146541	2.04761
8118319		---	0.0128979	-3.18757
7895066		---	0.0129278	2.12865
7894409		---	0.0188994	2.36247
7893849		---	0.0133135	2.02204
7948902	SNORD29	NR_002559	0.01406	-2.13241
7940667	SNORA57	NR_004390	0.0154637	-2.02781
8040080	RSAD2	NM_080657	0.0164142	2.69821
8139816		---	0.0192372	-2.04684
8044574	IL1RN	NM_173842	0.0164857	2.84873
7905047	FCGR1A	NM_000566	0.0185776	2.23062
7934898	ANKRD22	NM_144590	0.0151971	2.13056
8159004	SNORD24	NR_002447	0.0191149	-2.1259
7919591	FAM72D	AB096683	0.0253301	2.08418
7893514		---	0.0162701	2.20627
7893761		---	0.0169524	2.33129
7892612		---	0.0172948	2.02668
8133070		---	0.018167	-3.56997
8086344	CX3CR1	NM_001337	0.0257182	3.64673
7958884	OAS1	NM_016816	0.0205508	2.64644
7940259	MS4A7	NM_021201	0.0211482	2.05217
7896695		---	0.0198949	2.1025
8101126	CXCL10	NM_001565	0.0239892	3.44113
7906475	FCRL6	NM_001004310	0.0182662	2.34395
7894539		---	0.0184751	2.30474
7893314		---	0.0217914	2.16118
7893267		---	0.0284695	2.04528
7894184		---	0.0184228	2.95194
7894749		---	0.0213394	2.89485
7895549		---	0.0330097	2.02572
8131803	IL6	NM_000600	0.0263384	2.53581
7911339		---	0.0208911	-3.14481
8165698		---	0.0208911	-3.14481
7895465		---	0.0224755	-2.12421
8144951		---	0.0210009	-2.00731
7899480	SNORA73A	NR_002907	0.0251991	-2.02407
7893570		---	0.0459542	-3.75996
7894610		---	0.0271177	2.00789
8059712	SNORD82	NR_004398	0.021825	-3.37497
7929065	IFIT1	NM_001548	0.047246	2.04765
8133106	SNORA22	NR_002961	0.02495	-4.41604
7894006		---	0.0335549	2.65475
7893488		---	0.0271445	2.20061
8049297	SCARNA5	NR_003008	0.0283575	-3.04353
8152819		---	0.0244169	-2.17225
7896330		---	0.0261841	2.00798
7896233		---	0.0281191	2.28593
7895678		---	0.0316351	2.01679
8005753		---	0.0313781	-3.22758
7894939		---	0.02647	2.28254
7938291	SNORA3	NR_002580	0.0280255	-2.76357
7935058	MYOF	NM_013451	0.0351884	2.32992
7953383	SCARNA10	NR_004387	0.0334625	-2.21131
8062490	SNORA60	NR_002986	0.0297234	-3.39507
8026875	SNORA68	NR_000012	0.0286579	-2.44641
7893014		---	0.0308646	2.23678
8136159		---	0.0304956	-2.61136
7896435		---	0.0319368	2.15321
8093304	CCRL2	NM_003965	0.0319469	3.06073
7928907		---	0.0366836	-2.734
8168644		---	0.0325199	-2.1112
7893924		---	0.0349297	2.32674
8086538	LOC644714	BC047037	0.0376311	2.28371
8000184	IGSF6	NM_005849	0.0404438	2.1765
7893308		---	0.0353557	2.91509
8135943		---	0.036879	-6.72693
7942594	SNORD15B	NR_000025	0.0395896	-2.12367
7895951		---	0.037183	2.22263
7895967		---	0.0463301	2.41674
8127107		---	0.049405	-2.05749
8079407	CCRL2	NM_003965	0.038398	2.75167
7893927		---	0.0399695	2.13067
7982000	SNORD116-26	NR_003340	0.0433818	-2.17384
8115076	CSF1R	NM_005211	0.0466243	2.27243
8107996		---	0.0462377	-2.40025
8116952		---	0.0480253	-2.28619
Differently expressed transcript identifiers in comparison between HIV mono-infected and HIV/HCV co-infected individuals
Transcript ID	Gene Symbol	RefSeq	p-value(HCV+HIV vs. HIV)	Fold-Change(HCV+HIV vs. HIV)
7892732		---	6.33517e-05	-10.0914
7896565		---	0.000338676	2.05284
7896244		---	0.00042265	2.30612
7894706		---	0.000559154	2.24901
7896381		---	0.00275475	2.04695
7983910	AQP9	NM_020980	0.00350906	2.1794
7895580		---	0.00324694	2.24063
7894095		---	0.00689596	2.24982
8009380	SNORA38B	NR_003706	0.0121209	-2.45033
7896276		---	0.00476324	2.00177
7894420		---	0.00673395	2.01973
7893223		---	0.00907895	2.03528
7981960	SNORD116-6	NR_003321	0.0275138	-2.5845
8083594	PTX3	NM_002852	0.0312229	2.04194
7893167		---	0.00553175	2.03405
7893315		---	0.0107002	2.80721
7893177		---	0.00630816	-2.15798
7894868		---	0.0396655	2.0158
7894566		---	0.0121164	2.00741
7895131		---	0.0158405	2.31061
7893192		---	0.00680887	2.06556
7892641		---	0.00867968	2.24081
7893405		---	0.0174591	2.15084
7893810		---	0.00859185	-2.00378
7892864		---	0.00832297	2.83314
7895346		---	0.0138993	2.71632
7895051		---	0.010188	2.20172
7896661		---	0.0125506	2.48369
7895611		---	0.0126721	2.5269
8116992		---	0.0225312	2.03674
7894409		---	0.0307219	2.13433
7893872		---	0.0149767	2.92548
7893102		---	0.0210681	2.19855
7893876		---	0.0193007	2.0394
7895549		---	0.03284	2.02775
8131803	IL6	NM_000600	0.0479786	2.19714
7892871		---	0.0209781	2.06885
8045688	TNFAIP6	NM_007115	0.0234256	2.21124
7893296		---	0.0231197	2.33753
7894006		---	0.0494855	2.39489
7894510		---	0.0309306	2.16555
7896518		---	0.0257569	2.10079
7896478		---	0.0282252	2.31393
7894693		---	0.0357134	2.40148
7952335	SNORD14E	NR_003125	0.0422047	-2.32523
7896669		---	0.0358402	2.04105
7893784		---	0.036392	2.03711
7893380		---	0.0405826	2.10411
7894203		---	0.0403526	2.09166
7892618		---	0.0413034	-2.12058
7894383		---	0.0431003	2.08964
RefSeq means Reference Sequence and its ID in GeneBank database (http://www.ncbi.nlm.nih.gov/guide/dna-rna/)
