# Supplementary material for: Gene expression profiling of CD4+ T cells in treatment-naive HIV, HCV mono- or co-infected Chinese
Source: Virol J. 2014 Feb 13;11:27. doi: 10.1186/1743-422X-11-27 (PMC3943807; doi:10.1186/1743-422X-11-27)
Supplement: Additional file 2: Table S3 — Pathways identified by gene set enrichment analysis (FDR < 0.05). [file 1743-422X-11-27-S2.xls]

## Sheet: GSEA report
Table S3.Pathways identified by gene set enrichment analysis (FDR<0.05)
Pathways upregulated in HCV infections when compared with HIV infections
NAME	FDR q-val
REACTOME_OLFACTORY_SIGNALING_PATHWAY	0
KEGG_OLFACTORY_TRANSDUCTION	0
REACTOME_GAP_JUNCTION_TRAFFICKING	0
KEGG_ECM_RECEPTOR_INTERACTION	0.00118819
KEGG_HEDGEHOG_SIGNALING_PATHWAY	0.0064441
REACTOME_REGULATION_OF_BETA_CELL_DEVELOPMENT	0.00617956
KEGG_DILATED_CARDIOMYOPATHY	0.0110911
KEGG_HYPERTROPHIC_CARDIOMYOPATHY_HCM	0.0130346
REACTOME_REGULATION_OF_GENE_EXPRESSION_IN_BETA_CELLS	0.0148013
REACTOME_GPCR_LIGAND_BINDING	0.0144909
REACTOME_CLASS_B2_SECRETIN_FAMILY_RECEPTORS	0.0155529
REACTOME_NCAM1_INTERACTIONS	0.0160514
KEGG_RIBOSOME	0.0218156
REACTOME_PEPTIDE_CHAIN_ELONGATION	0.0283967
KEGG_NEUROACTIVE_LIGAND_RECEPTOR_INTERACTION	0.0290481
REACTOME_PEPTIDE_LIGAND_BINDING_RECEPTORS	0.043633
Pathways upregulated in HIV infections when compared with HCV infections
NAME	FDR q-val
REACTOME_CELL_CYCLE_MITOTIC	0
REACTOME_MITOTIC_M_M_G1_PHASES	0
REACTOME_DNA_REPAIR	0
REACTOME_CELL_CYCLE_CHECKPOINTS	0
REACTOME_MITOTIC_PROMETAPHASE	0
REACTOME_SYNTHESIS_OF_DNA	0
REACTOME_G2_M_TRANSITION	0
REACTOME_S_PHASE	0
REACTOME_DNA_REPLICATION_PRE_INITIATION	0
REACTOME_CENTROSOME_MATURATION	0
KEGG_CYTOSOLIC_DNA_SENSING_PATHWAY	0
REACTOME_HIV_INFECTION	0
REACTOME_G1_S_TRANSITION	8.99e-05
REACTOME_LOSS_OF_NLP_FROM_MITOTIC_CENTROSOMES	0.00017
KEGG_PYRIMIDINE_METABOLISM	0.000158
KEGG_SYSTEMIC_LUPUS_ERYTHEMATOSUS	0.000803
REACTOME_G2_M_CHECKPOINTS	0.000962
KEGG_CELL_CYCLE	0.00109778
KEGG_NUCLEOTIDE_EXCISION_REPAIR	0.00116532
KEGG_NATURAL_KILLER_CELL_MEDIATED_CYTOTOXICITY	0.00151826
REACTOME_CDT1_ASSOCIATION_WITH_THE_CDC6_ORC_ORIGIN_COMPLEX	0.00161023
REACTOME_GLOBAL_GENOMIC_NER	0.00206165
REACTOME_M_G1_TRANSITION	0.00207399
REACTOME_HOST_INTERACTIONS_OF_HIV_FACTORS	0.00222572
REACTOME_TELOMERE_MAINTENANCE	0.00232462
REACTOME_REGULATION_OF_APC_ACTIVATORS_BETWEEN_G1_S_AND_EARLY_ANAPHASE	0.003003
KEGG_HOMOLOGOUS_RECOMBINATION	0.00401699
REACTOME_FORMATION_AND_MATURATION_OF_MRNA_TRANSCRIPT	0.00408211
REACTOME_ORC1_REMOVAL_FROM_CHROMATIN	0.00410016
REACTOME_ELONGATION_AND_PROCESSING_OF_CAPPED_TRANSCRIPTS	0.00424038
KEGG_BASE_EXCISION_REPAIR	0.00425274
REACTOME_HIV_LIFE_CYCLE	0.00455194
REACTOME_PROCESSING_OF_CAPPED_INTRON_CONTAINING_PRE_MRNA	0.00444841
KEGG_LYSOSOME	0.00537996
REACTOME_AUTODEGRADATION_OF_CDH1_BY_CDH1_APC	0.00617695
REACTOME_SIGNALING_BY_WNT	0.0062698
REACTOME_SCF_BETA_TRCP_MEDIATED_DEGRADATION_OF_EMI1	0.00746521
KEGG_SPLICEOSOME	0.0073986
REACTOME_NUCLEOTIDE_EXCISION_REPAIR	0.00729863
REACTOME_STABILIZATION_OF_P53	0.00761341
REACTOME_CDC20_PHOSPHO_APC_MEDIATED_DEGRADATION_OF_CYCLIN_A	0.00848072
REACTOME_TRANSCRIPTION	0.0083047
REACTOME_REGULATION_OF_ORNITHINE_DECARBOXYLASE	0.00862789
REACTOME_APOPTOSIS	0.0104979
REACTOME_INNATE_IMMUNITY_SIGNALING	0.0126517
REACTOME_LATE_PHASE_OF_HIV_LIFE_CYCLE	0.0129928
REACTOME_RNA_POLYMERASE_II_TRANSCRIPTION	0.0144412
KEGG_AMINOACYL_TRNA_BIOSYNTHESIS	0.0142399
REACTOME_MRNA_SPLICING	0.0139947
REACTOME_VIF_MEDIATED_DEGRADATION_OF_APOBEC3G	0.01456
SIG_CHEMOTAXIS	0.0143417
REACTOME_MEMBRANE_TRAFFICKING	0.0149651
KEGG_ANTIGEN_PROCESSING_AND_PRESENTATION	0.0149442
REACTOME_TRANSCRIPTION_COUPLED_NER	0.0149294
KEGG_NOD_LIKE_RECEPTOR_SIGNALING_PATHWAY	0.0157192
REACTOME_P53_INDEPENDENT_DNA_DAMAGE_RESPONSE	0.0161355
KEGG_LEISHMANIA_INFECTION	0.0177311
KEGG_PROTEASOME	0.0190058
REACTOME_TOLL_RECEPTOR_CASCADES	0.0235713
REACTOME_SCF_SKP2_MEDIATED_DEGRADATION_OF_P27_P21	0.026401
KEGG_FATTY_ACID_METABOLISM	0.0276867
REACTOME_GENE_EXPRESSION	0.0297725
REACTOME_CLATHRIN_DERIVED_VESICLE_BUDDING	0.0332385
REACTOME_CYCLIN_E_ASSOCIATED_EVENTS_DURING_G1_S_TRANSITION_	0.0341205
REACTOME_TRNA_AMINOACYLATION	0.0339508
KEGG_UBIQUITIN_MEDIATED_PROTEOLYSIS	0.0355444
REACTOME_TRANSCRIPTION_OF_THE_HIV_GENOME	0.04049
KEGG_OOCYTE_MEIOSIS	0.0459466
KEGG_RIG_I_LIKE_RECEPTOR_SIGNALING_PATHWAY	0.0453127
REACTOME_TRANSPORT_OF_MATURE_MRNA_DERIVED_FROM_AN_INTRON_CONTAINING_TRANSCRIPT	0.0455736
KEGG_PEROXISOME	0.0449317
REACTOME_MTOR_SIGNALLING	0.0464044
Pathways upregulated in HCV infections when compared with HIV/HCV co-infections
NAME	FDR q-val
REACTOME_REGULATION_OF_BETA_CELL_DEVELOPMENT	0.000634
REACTOME_VIRAL_MRNA_TRANSLATION	0.00155417
REACTOME_FORMATION_OF_A_POOL_OF_FREE_40S_SUBUNITS	0.00103611
REACTOME_REGULATION_OF_GENE_EXPRESSION_IN_BETA_CELLS	0.000777
KEGG_RIBOSOME	0.00102246
REACTOME_PEPTIDE_CHAIN_ELONGATION	0.00147179
REACTOME_INFLUENZA_VIRAL_RNA_TRANSCRIPTION_AND_REPLICATION	0.00266674
REACTOME_GAP_JUNCTION_TRAFFICKING	0.00611705
REACTOME_GTP_HYDROLYSIS_AND_JOINING_OF_THE_60S_RIBOSOMAL_SUBUNIT	0.0104072
KEGG_HEDGEHOG_SIGNALING_PATHWAY	0.00980177
KEGG_NEUROACTIVE_LIGAND_RECEPTOR_INTERACTION	0.0136488
KEGG_LINOLEIC_ACID_METABOLISM	0.0170372
REACTOME_CLASS_B2_SECRETIN_FAMILY_RECEPTORS	0.0255513
REACTOME_GPCR_LIGAND_BINDING	0.0297743
REACTOME_INSULIN_SYNTHESIS_AND_SECRETION	0.0304729
REACTOME_CYTOCHROME_P450_ARRANGED_BY_SUBSTRATE_TYPE	0.0306167
REACTOME_OLFACTORY_SIGNALING_PATHWAY	0.0413589
REACTOME_FORMATION_OF_THE_TERNARY_COMPLEX_AND_SUBSEQUENTLY_THE_43S_COMPLEX	0.0449824
Pathways upregulated in HIV/HCV co-infections when compared with HCV infections
NAME	FDR q-val
REACTOME_CELL_CYCLE_MITOTIC	0
KEGG_LYSOSOME	0
KEGG_CYTOSOLIC_DNA_SENSING_PATHWAY	0.000428571
REACTOME_MITOTIC_M_M_G1_PHASES	0.00229167
REACTOME_MITOTIC_PROMETAPHASE	0.00236024
KEGG_NATURAL_KILLER_CELL_MEDIATED_CYTOTOXICITY	0.00406987
REACTOME_CELL_CYCLE_CHECKPOINTS	0.00658862
REACTOME_PROCESSING_OF_CAPPED_INTRON_CONTAINING_PRE_MRNA	0.00720364
REACTOME_DNA_REPAIR	0.00682881
REACTOME_IMMUNOREGULATORY_INTERACTIONS_BETWEEN_A_LYMPHOID_AND_A_NON_LYMPHOID_CELL	0.0190941
REACTOME_SYNTHESIS_OF_DNA	0.0179124
REACTOME_SIGNALING_IN_IMMUNE_SYSTEM	0.0170483
REACTOME_METABOLISM_OF_CARBOHYDRATES	0.0161209
REACTOME_INNATE_IMMUNITY_SIGNALING	0.0154142
REACTOME_FORMATION_AND_MATURATION_OF_MRNA_TRANSCRIPT	0.0169607
KEGG_CELL_CYCLE	0.022087
KEGG_BASE_EXCISION_REPAIR	0.0237896
REACTOME_TRANSPORT_OF_MATURE_MRNA_DERIVED_FROM_AN_INTRON_CONTAINING_TRANSCRIPT	0.0240182
REACTOME_G2_M_TRANSITION	0.0234132
REACTOME_S_PHASE	0.0225676
REACTOME_G2_M_CHECKPOINTS	0.0259519
REACTOME_MRNA_SPLICING	0.0294767
REACTOME_METABOLISM_OF_VITAMINS_AND_COFACTORS	0.0289235
REACTOME_ELONGATION_AND_PROCESSING_OF_CAPPED_TRANSCRIPTS	0.0294669
REACTOME_G1_S_TRANSITION	0.0303192
KEGG_NUCLEOTIDE_EXCISION_REPAIR	0.0340126
KEGG_OOCYTE_MEIOSIS	0.032894
REACTOME_GLUCOSE_METABOLISM	0.0323958
REACTOME_SNRNP_ASSEMBLY	0.0325482
KEGG_FATTY_ACID_METABOLISM	0.0327365
KEGG_VALINE_LEUCINE_AND_ISOLEUCINE_DEGRADATION	0.0336556
REACTOME_HIV_INFECTION	0.0339479
KEGG_SYSTEMIC_LUPUS_ERYTHEMATOSUS	0.0329975
KEGG_AMINOACYL_TRNA_BIOSYNTHESIS	0.0353113
REACTOME_REGULATION_OF_LIPID_METABOLISM_BY_PEROXISOME_PROLIFERATOR_ACTIVATED_RECEPTOR_ALPHA	0.0373458
REACTOME_CENTROSOME_MATURATION	0.0364869
REACTOME_GLOBAL_GENOMIC_NER	0.0357058
KEGG_TOLL_LIKE_RECEPTOR_SIGNALING_PATHWAY	0.0381271
KEGG_COMPLEMENT_AND_COAGULATION_CASCADES	0.0371495
KEGG_LEISHMANIA_INFECTION	0.0409096
KEGG_NOD_LIKE_RECEPTOR_SIGNALING_PATHWAY	0.0418048
REACTOME_MEMBRANE_TRAFFICKING	0.0438459
REACTOME_DNA_REPLICATION_PRE_INITIATION	0.0433888
KEGG_PYRIMIDINE_METABOLISM	0.043463
REACTOME_REGULATION_OF_APC_ACTIVATORS_BETWEEN_G1_S_AND_EARLY_ANAPHASE	0.0429767
SIG_CHEMOTAXIS	0.0435546
REACTOME_TRANSCRIPTION_COUPLED_NER	0.0493567
REACTOME_GLUCOSE_TRANSPORT	0.0493335
Pathways upregulated in HIV infections when compared with HIV/HCV co-infections
NAME	FDR q-val
REACTOME_CELL_CYCLE_MITOTIC	0.00104444
REACTOME_MITOTIC_M_M_G1_PHASES	0.00752643
REACTOME_LOSS_OF_NLP_FROM_MITOTIC_CENTROSOMES	0.0163453
REACTOME_G2_M_CHECKPOINTS	0.0198045
REACTOME_CELL_CYCLE_CHECKPOINTS	0.0374691
REACTOME_TRANSCRIPTION_OF_THE_HIV_GENOME	0.0317246
REACTOME_G2_M_TRANSITION	0.0285033
REACTOME_DNA_REPLICATION_PRE_INITIATION	0.0293036
REACTOME_CDT1_ASSOCIATION_WITH_THE_CDC6_ORC_ORIGIN_COMPLEX	0.0291507
REACTOME_M_G1_TRANSITION	0.0273325
REACTOME_CENTROSOME_MATURATION	0.0326159
REACTOME_SYNTHESIS_OF_DNA	0.0311476
REACTOME_G1_S_TRANSITION	0.043627
Pathways upregulated in HIV/HCV co-infections when compared with HIV infections
NAME	FDR q-val
REACTOME_PLATELET_DEGRANULATION	0.0440351
