# Supplementary material for: Gene expression profiling of CD4+ T cells in treatment-naive HIV, HCV mono- or co-infected Chinese
Source: Virol J. 2014 Feb 13;11:27. doi: 10.1186/1743-422X-11-27 (PMC3943807; doi:10.1186/1743-422X-11-27)
Supplement: Additional file 4: Table S1 — Participant cohort. [file 1743-422X-11-27-S4.xls]

## Sheet: Participants clinical details
Table S1.Participant cohort
Participant	Age	CD4 count (cell/ul)	CD4 purity (%)
HIV+	24	380	97
HIV+	26	394	98
HIV+	21	480	99
HIV+	18	351	99
HIV+	29	383	98
HIV+	23	421	96
HIV+	30	502	99
HIV+	27	763	98
HIV+	33	381	95
HIV+	35	459	99
HIV+	24	503	98
HIV+	26	299	98
HIV+	39	590	100
HIV+	29	391	99
HIV+	25	575	98
HIV+	42	397	99
HIV+	32	421	98
HIV+	27	319	96
HIV+	32	419	99
HIV+	32	320	100
HIV+	37	387	99
HIV+	36	385	97
HIV+	32	418	98
HIV+	28	462	98
HCV+	19	832	98
HCV+	26	846	98
HCV+	27	868	98
HCV+	30	922	99
HCV+	30	583	98
HCV+	31	709	98
HCV+	32	776	99
HCV+	32	1416	99
HCV+	33	641	99
HCV+	33	785	99
HCV+	33	700	99
HCV+	34	947	98
HCV+	34	857	99
HCV+	34	842	98
HCV+	34	1300	99
HCV+	35	278	98
HCV+	39	897	97
HCV+	39	765	97
HCV+	39	1022	99
HCV+	40	815	98
HCV+	40	1136	99
HCV+	40	542	99
HCV+	29	740	100
HCV+	30	911	99
HIV+,HCV+	36	369	100
HIV+,HCV+	31	480	99
HIV+,HCV+	29	1031	99
HIV+,HCV+	32	300	91
HIV+,HCV+	28	328	96
HIV+,HCV+	32	357	94
HIV+,HCV+	29	620	99
HIV+,HCV+	34	384	97
HIV+,HCV+	42	591	99
HIV+,HCV+	37	836	98
HIV+,HCV+	30	799	98
HIV+,HCV+	20	514	98
HIV+,HCV+	24	381	99
HIV+,HCV+	30	926	99
HIV+,HCV+	30	488	96
HIV+,HCV+	35	464	99
HIV+,HCV+	24	350	98
HIV+,HCV+	27	931	99
HIV+,HCV+	34	465	99
HIV+,HCV+	26	472	97
HIV+,HCV+	52	376	95
HIV+,HCV+	30	471	97
HIV+,HCV+	29	304	98
HIV+,HCV+	33	327	98
Un-infection	27	987	97
Un-infection	37	477	99
Un-infection	28	380	99
Un-infection	27	446	98
Un-infection	25	1065	97
Un-infection	23	594	99
Un-infection	28	550	98
Un-infection	25	499	99
Un-infection	24	863	99
Un-infection	30	596	99
Un-infection	22	663	98
Un-infection	23	635	94
Un-infection	30	601	99
Un-infection	30	933	99
Un-infection	24	952	99
Un-infection	30	542	99
Un-infection	30	512	99
Un-infection	28	769	99
Un-infection	35	754	99
Un-infection	25	374	99
Un-infection	25	498	99
Un-infection	20	358	98
Un-infection	33	949	100
Un-infection	30	623	100
